# Supplementary material for: Identification of AgRP cells in the murine hindbrain that drive feeding
Source: Mol Metab. 2024 Jan 19;80:101886. doi: 10.1016/j.molmet.2024.101886 (PMC10844855; doi:10.1016/j.molmet.2024.101886)
Supplement: Multimedia component 1 [file mmc1.xlsx]

## Sheet: scRNAseq data of selected genes
Supplementary Table 1: expression of selective genes in AgRP cells from microdissected AP-centric tissus
Geo accession number GSE160938
	P10 pup	Adult pool 1	Adult pool 2	Sum of two adult pools
		GEO GSE160938	GEO GSE160938
Total cells sequenced	1851	3000	3000	6000	% AgRP cells that express the gene
Agrp+	20	54	72	126
Lepr+	66	18	22	40
Agrp+lepr+	2	2	2	4	3.1746
Agrp+	20	54	72	126
Insr+	288	244	323	567
Agrp+Insr+	3	10	21	31	24.6032
Agrp+	20	54	72	126
Glp1r+	24	171	276	447
Agrp+Glp1r+	0	5	19	24	19.0476
Agrp+	20	54	72	126
Calcr+	81	184	255	439
Agrp+Calcr+	0	9	15	24	19.0476
Agrp+	20	54	72	126
Cckar+	0	1	6	7
Agrp+Cckar+	0	0	1	1	0.793651
Agrp+	20	54	72	126
Cckbr+	57	38	39	77
Agrp+Cckbr+	1	2	3	5	3.96825
Agrp+	20	54	72	126
Gfral+	123	72	139	211
Agrp+Gfral+	2	4	11	15	11.9048
Agrp+	20	54	72	126
Ghsr+	53	61	96	157
Agrp+Ghsr+	1	4	8	12	9.52381
Agrp+	20	54	72	126
Nrc31+	902	302	395	697
Agrp+Nr3c1+	12	10	23	33	26.1905
Agrp+	20	54	72	126
Th+	283	55	68	123
Agrp+Th+	5	2	8	10	7.93651
Agrp+	20	54	72	126
Npy+	286	108	187	295
Agrp+Npy+	3	3	12	15	11.9048
Agrp+	20	54	72	126
Pomc+	296	24	33	57
Agrp+Pomc+	2	1	4	5	3.96825
Agrp+	20	54	72	126
Esr1+	104	185	256	441
Agrp+Esr1+	0	4	14	18	14.2857
Agrp+	20	54	72	126
Esr2+	0	11	10	21
Agrp+Esr2+	0	0	0	0	0
